# Supplementary material for: Genetic associations between serum low LDL-cholesterol levels and variants in LDLR, APOB, PCSK9 and LDLRAP1 in African populations
Source: PLoS One. 2020 Feb 21;15(2):e0229098. doi: 10.1371/journal.pone.0229098 (PMC7034850; doi:10.1371/journal.pone.0229098)
Supplement: S1 File — (MAP) [file pone.0229098.s001.map]

1	rs12071264	0	25563048
1	rs13373894	0	25563882
1	rs35910270	0	25567441
1	rs4927193	0	55044199
1	rs7552471	0	55052697
1	rs45613943	0	55052949
2	rs12720855	0	21006988
2	rs12720820	0	21016789
2	rs3791981	0	21022495
2	rs12714102	0	21023434
2	rs679899	0	21028042
2	rs6752026	0	21038062
19	rs72658855	0	11100245
19	rs11669576	0	11111624
19	rs5929	0	11116124
19	rs5925	0	11120205
19	rs2569540	0	11127563
19	rs17242635	0	11128942
19	rs3826810	0	11131457
