# Supplementary material for: Genetic associations between serum low LDL-cholesterol levels and variants in LDLR, APOB, PCSK9 and LDLRAP1 in African populations
Source: PLoS One. 2020 Feb 21;15(2):e0229098. doi: 10.1371/journal.pone.0229098 (PMC7034850; doi:10.1371/journal.pone.0229098)
Supplement: S3 File — (TXT) [file pone.0229098.s003.txt]

ID	Sex	Age	BMI	Glucose	LDL_cholesterol_level	region
ID0001	male	42	20.54129361	4.67	1.04	south_africa
ID0002	female	57	25.03857688	4.82	0.75	south_africa
ID0003	male	51	20.90742422	5.03	0.56	south_africa
ID0004	male	58	26.90747881	5.19	1.04	south_africa
ID0005	male	45	19.51284758	5.15	1.1	south_africa
ID0006	male	45	28.42482232	4.82	3.82	south_africa
ID0007	female	57	29.81687963	6.42	4.25	south_africa
ID0008	female	57	25.8312475	4.88	4.27	south_africa
ID0009	female	50	32.17154939	3.9	0.7	south_africa
ID0010	female	57	30.48315806	5.86	4.12	south_africa
ID0011	female	58	24.74801066	4.58	3.78	south_africa
ID0012	female	55	27.27928156	4.27	4.22	south_africa
ID0013	female	41	22.98742728	4.37	1.03	south_africa
ID0014	male	43	18.04270106	4.66	1.09	south_africa
ID0015	male	53	16.61742781	3.98	0.84	south_africa
ID0016	female	44	17.83111608	3.65	0.68	south_africa
ID0017	female	53	25.81496977	5.1	0.76	south_africa
ID0018	female	47	22.33942946	4.42	0.73	south_africa
ID0019	male	46	23.38666415	3.73	1	south_africa
ID0020	female	57	24.67282491	5.13	1.09	south_africa
ID0021	female	55	30.01427532	6.5	3.74	south_africa
ID0022	male	41	19.04475083	3.05	1.01	south_africa
ID0023	female	58	29.52199293	5.04	1.02	south_africa
ID0024	female	42	21.56479473	4.75	0.65	south_africa
ID0025	female	54	24.90285219	3.39	4	south_africa
ID0026	female	55	23.39848662	5.1	3.76	south_africa
ID0027	male	59	24.3711155	4.81	1.02	south_africa
ID0028	female	45	30.79584775	4.94	0.69	south_africa
ID0029	female	51	30.55894366	4.44	0.9	south_africa
ID0030	female	54	24.0738341	4.33	0.87	south_africa
ID0031	female	42	21.52294504	3.31	1.01	south_africa
ID0032	female	45	21.5194721	4.33	0.47	south_africa
ID0033	female	50	25.89479596	4.51	0.75	south_africa
ID0034	male	48	26.5427122	4.28	1.01	south_africa
ID0035	male	52	17.56734669	4.31	0.96	south_africa
ID0036	male	62	21.83600793	4.61	3.81	south_africa
ID0037	female	48	26.95984034	5.05	4.03	south_africa
ID0038	male	55	22.98773867	4.68	0.99	south_africa
ID0039	female	46	24.0469409	4.44	0.99	south_africa
ID0040	female	51	25.77233883	5.13	4.58	south_africa
ID0041	female	61	24.43107194	4.69	4.15	south_africa
ID0042	male	69	23.9020002	5.09	4.01	south_africa
ID0043	male	52	19.29123066	3.69	0.69	south_africa
ID0044	female	48	33.06546224	6.11	3.91	south_africa
ID0045	male	64	30.34926324	3.8	0.76	south_africa
ID0046	male	65	30.19296091	4.2	4.82	south_africa
ID0047	male	65	17.21108681	4.44	0.74	south_africa
ID0048	female	62	34.02689533	4.93	4.02	south_africa
ID0049	male	57	24.97453815	4.76	0.58	south_africa
ID0050	female	55	21.97315247	4.64	4.61	south_africa
ID0051	female	64	20.56337905	4.06	0.58	south_africa
ID0052	female	51	33.87012984	3.83	1.1	south_africa
ID0053	female	59	28.72006677	4.64	4.38	south_africa
ID0054	female	57	27.83498276	4.73	3.87	south_africa
ID0055	female	62	26.02819943	4.24	4.57	south_africa
ID0056	female	60	27.49307007	4.81	4.16	south_africa
ID0057	male	70	24.37959511	4.13	3.78	south_africa
ID0058	female	51	24.74644254	5.01	5.01	south_africa
ID0059	male	55	22.1526465	5.52	3.85	south_africa
ID0060	female	45	22.38644024	6.44	1.06	south_africa
ID0061	female	55	32.86870242	4.25	4.91	south_africa
ID0062	female	53	27.13607825	4.62	0.64	south_africa
ID0063	female	52	27.76296629	4.76	1.06	south_africa
ID0064	female	51	31.68414397	3.28	0.97	south_africa
ID0065	male	53	26.06303551	4.42	0.87	south_africa
ID0066	female	52	24.23465368	5.18	3.77	south_africa
ID0067	female	52	26.63465993	4.26	1.1	south_africa
ID0068	female	66	33.984375	5.01	4.73	south_africa
ID0069	female	60	24.27299553	4.95	0.87	south_africa
ID0070	female	53	20.76835999	4.39	1.1	south_africa
ID0071	male	56	18.687452	4.13	1.04	south_africa
ID0072	male	45	18.75428669	4.69	0.99	south_africa
ID0073	female	44	25.2348877	5.12	0.78	south_africa
ID0074	female	43	26.681201	4.8	0.44	south_africa
ID0075	male	50	17.63085399	5.22	0.9	south_africa
ID0076	female	50	29.01144514	4.15	0.67	south_africa
ID0077	male	46	19.4789384	4.62	0.78	south_africa
ID0078	male	51	26.28471284	4.86	0.96	south_africa
ID0079	female	40	23.0400202	5.1	1.05	south_africa
ID0080	female	54	27.56995977	5.12	0.91	south_africa
ID0081	female	42	30.43939459	4.58	0.99	south_africa
ID0082	male	70	29.44465425	5.08	3.86	south_africa
ID0083	male	62	19.12730883	4.57	3.93	south_africa
ID0084	female	58	23.33809603	4.76	3.98	south_africa
ID0085	female	44	29.58579882	5.16	3.92	south_africa
ID0086	male	63	27.1430375	4.41	5.06	south_africa
ID0087	male	60	23.06561681	4.9	0.87	south_africa
ID0088	female	57	20.66115702	5.05	4.2	south_africa
ID0089	female	59	23.1046004	5.58	0.75	south_africa
ID0090	male	56	21.36953515	5.08	1.08	south_africa
ID0091	female	57	20.44674202	4.17	3.83	south_africa
ID0092	female	56	31.24523701	6.44	4.29	south_africa
ID0093	female	59	29.2184076	4.13	4.1	south_africa
ID0094	female	42	20.34279778	4.76	0.91	south_africa
ID0095	male	54	27.42857143	4.67	4.8	south_africa
ID0096	female	55	23.71667238	3.8	4.53	south_africa
ID0097	male	44	19.05799999	3.96	1.03	south_africa
ID0098	male	51	19.70796381	3.93	0.91	south_africa
ID0099	male	45	22.10612145	4.58	1.02	south_africa
ID0100	female	66	24.50403729	5.85	4.64	south_africa
ID0101	male	63	22.3831413	5.69	0.99	south_africa
ID0102	female	69	29.01307967	3.97	0.98	south_africa
ID0103	male	54	25.21633264	4.85	4.36	south_africa
ID0104	female	50	23.75818022	5.21	3.83	south_africa
ID0105	male	54	25.05930703	3.54	4.22	south_africa
ID0106	male	45	31.1613739	5.04	4.47	south_africa
ID0107	female	49	33.55548281	4.97	5.07	south_africa
ID0108	male	64	29.46764028	5.25	3.95	south_africa
ID0109	male	68	24.7917538	4.33	0.69	south_africa
ID0110	male	66	32.35180894	4.64	4.52	south_africa
ID0111	female	61	24.79053677	5.33	3.88	south_africa
ID0112	male	65	21.76018776	4.92	1.05	south_africa
ID0113	female	60	26.171875	4.9	0.91	south_africa
ID0114	female	65	26.96709484	5.05	4.48	south_africa
ID0115	female	68	27.63865836	5.14	3.84	south_africa
ID0116	female	62	20.05756111	5.34	0.99	south_africa
ID0117	male	61	25.941573	5.56	4.11	south_africa
ID0118	female	68	31.63739669	3.31	3.8	south_africa
ID0119	male	65	26.44628099	4.29	0.46	south_africa
ID0120	male	65	25.71100827	4.12	3.92	south_africa
ID0121	female	48	25.52964487	5.3	0.89	south_africa
ID0122	female	65	20.80725089	4.44	3.88	south_africa
ID0123	female	53	33.20184215	5.53	3.85	south_africa
ID0124	male	60	26.42356982	5.98	4.31	south_africa
ID0125	male	51	26.23794568	6.36	4.31	south_africa
ID0126	male	61	17.53813134	5.53	0.62	south_africa
ID0127	female	44	24.43518667	4.8	0.83	south_africa
ID0128	male	51	31.84046083	5.52	3.83	south_africa
ID0129	female	64	34.15415753	4.78	3.76	south_africa
ID0130	female	61	26.0602225	4.88	4.02	south_africa
ID0131	male	61	29.40778799	5.95	4.78	south_africa
ID0132	male	65	18.01925009	5	3.98	south_africa
ID0133	male	65	24.25867407	5.15	3.95	south_africa
ID0134	female	60	25.31545429	5.27	4.5	south_africa
ID0135	male	51	21.08281329	4.91	0.85	south_africa
ID0136	male	61	28.4863951	5.63	4	south_africa
ID0137	female	59	30.37185059	6.43	3.78	south_africa
ID0138	female	57	23.62219837	6.19	0.88	south_africa
ID0139	female	67	27.20477716	5.94	4.04	south_africa
ID0140	female	65	28.45968473	6.5	4.06	south_africa
ID0141	male	57	25.70385729	5.01	4.06	south_africa
ID0142	male	50	18.66481971	4.26	1.03	south_africa
ID0143	female	53	28.3616623	4.66	3.88	south_africa
ID0144	female	54	23.66863905	4.77	4.4	south_africa
ID0145	female	64	27.30343838	4.8	3.97	south_africa
ID0146	female	65	27.18089991	4.18	1.09	south_africa
ID0147	male	65	19.15119182	4.77	4.31	south_africa
ID0148	female	65	33.62208773	5.97	4.06	south_africa
ID0149	male	62	23.19831507	4.21	0.85	south_africa
ID0150	male	61	24.77209671	5.66	4.18	south_africa
ID0151	male	58	24.15717299	4.81	0.85	south_africa
ID0152	female	46	24.21875	4.32	0.72	south_africa
ID0153	female	54	31.17913832	5	3.93	south_africa
ID0154	female	63	31.89867961	5.08	3.81	south_africa
ID0155	male	58	28.61340736	3.16	3.88	south_africa
ID0156	female	55	23.19339911	3.3	3.76	south_africa
ID0157	male	47	18.86154652	4.83	3.84	south_africa
ID0158	male	55	27.47138398	3.6	4.2	south_africa
ID0159	male	60	23.22543185	4.49	4.16	south_africa
ID0160	male	56	24.38237298	3.75	4.13	south_africa
ID0161	male	41	18.19400555	3.49	1.02	south_africa
ID0162	male	56	17.18470212	3.12	1.07	south_africa
ID0163	male	50	23.51020408	4.24	0.65	south_africa
ID0164	female	48	29.7210791	4.31	4.57	south_africa
ID0165	female	46	27.73812798	4.77	4.1	south_africa
ID0166	female	49	22.14532872	4.1	4.71	south_africa
ID0167	female	48	32.53906369	4.07	4.1	south_africa
ID0168	female	59	20.95717116	3.97	4.98	south_africa
ID0169	male	50	26.88132178	4.11	3.86	south_africa
ID0170	female	52	26.34853402	4.83	5	south_africa
ID0171	female	44	30.35156131	5.37	4.18	south_africa
ID0172	female	44	21.10299523	5.68	4.52	south_africa
ID0173	male	56	25.35154137	5.33	1.06	south_africa
ID0174	female	47	20.66115702	4.51	0.88	south_africa
ID0175	male	41	27.42724153	5.27	3.89	south_africa
ID0176	male	54	27.71768524	5.86	3.86	south_africa
ID0177	male	42	32.32653061	5.67	3.79	south_africa
ID0178	male	56	34.49035869	6.99	3.93	south_africa
ID0179	female	57	17.1875	4.05	1.07	south_africa
ID0180	female	42	28.36035153	4.27	4.06	south_africa
ID0181	female	53	33.93532522	4.77	3.91	south_africa
ID0182	female	57	33.96299392	4.18	4.57	south_africa
ID0183	male	53	30.55555556	5.34	4.85	south_africa
ID0184	female	52	20.76665143	4.09	4.65	south_africa
ID0185	male	47	29.06976744	5.35	4.64	south_africa
ID0186	male	45	20.6573449	4.76	1	south_africa
ID0187	male	60	32.82413837	4.5	4.01	south_africa
ID0188	male	62	25.5036157	4.41	4.83	south_africa
ID0189	female	48	23.7953599	4.38	0.74	south_africa
ID0190	male	55	15.95965399	4.01	0.66	south_africa
ID0191	male	41	22.98539751	3.2	4.38	south_africa
ID0192	male	69	20.20673467	3.95	3.75	south_africa
ID0193	male	42	20.21604938	4.84	0.81	south_africa
ID0194	female	45	23.98751578	4.98	1.1	south_africa
ID0195	male	58	21.85287833	4.33	0.8	south_africa
ID0196	male	44	20.65754	5	0.81	south_africa
ID0197	male	59	25.40676554	4.94	4.19	south_africa
ID0198	female	44	21.10726644	4.88	0.78	south_africa
ID0199	male	43	28.9007795	6.44	4.22	south_africa
ID0200	female	67	33.90625119	5.53	4.91	south_africa
ID0201	male	62	15.60128184	4.48	1	south_africa
ID0202	male	65	29.4022733	4.95	4.41	south_africa
ID0203	female	54	29.73390041	3.88	5.07	south_africa
ID0204	male	52	17.78197126	4.26	1.01	south_africa
ID0205	male	47	24.57786715	5.49	4.94	south_africa
ID0206	male	47	29.06879615	6.73	3.77	south_africa
ID0207	male	55	25.52964487	6.01	4.35	south_africa
ID0208	male	41	28.36035153	6.15	4.22	south_africa
ID0209	female	53	25.71100827	5.77	4.1	south_africa
ID0210	male	45	20.50370155	5.51	4.94	south_africa
ID0211	male	43	20.86111966	5.42	1	south_africa
ID0212	female	42	21.25239639	5.71	3.99	south_africa
ID0213	male	50	21.71806609	6.12	0.98	south_africa
ID0214	male	42	32.31433555	4.91	3.87	south_africa
ID0215	female	41	32.38835543	5.35	1.04	south_africa
ID0216	female	54	29.70564407	5.7	4.32	south_africa
ID0217	female	46	29.21010994	4.6	4.52	south_africa
ID0218	female	42	25.15315023	5.86	3.91	south_africa
ID0219	female	54	23.95694121	4.2	4.47	south_africa
ID0220	female	45	32.70122899	4.8	4.42	south_africa
ID0221	male	43	16.32653061	4.01	0.78	south_africa
ID0222	female	45	24.74731503	4.76	4.9	south_africa
ID0223	female	42	18.18938637	3.82	0.52	south_africa
ID0224	female	55	31.72577293	4.91	0.96	south_africa
ID0225	male	54	30.96605089	2.74	1.02	south_africa
ID0226	female	56	30.44074138	4.04	4.65	south_africa
ID0227	female	69	25.96454217	4.57	4.66	south_africa
ID0228	male	52	19.48738881	3.97	0.82	south_africa
ID0229	male	54	32.79194476	5.4	4.12	south_africa
ID0230	male	51	34.95652842	4.83	3.75	south_africa
ID0231	male	44	33.17805756	5.08	4.64	south_africa
ID0232	male	49	26.89659772	5.49	3.88	south_africa
ID0233	male	47	22.36385184	5.79	3.98	south_africa
ID0234	male	55	30.40335238	5.02	3.93	south_africa
ID0235	male	57	27.86397289	5.87	3.9	south_africa
ID0236	male	59	24.31980444	5.39	3.83	south_africa
ID0237	male	54	28.46179794	4.85	4.78	south_africa
ID0238	male	55	25.4558687	5.35	4.2	south_africa
ID0239	male	58	20.37221246	4.8	5.66	south_africa
ID0240	male	57	21.75917083	4.98	3.91	south_africa
ID0241	male	44	25.00453754	5.61	4.21	south_africa
ID0242	male	58	34.32943316	4.75	4.4	south_africa
ID0243	male	41	29.06033794	4.96	4.38	south_africa
ID0244	male	41	21.53404201	4.72	4.08	south_africa
ID0245	male	49	20.36273634	4.4	0.84	south_africa
ID0246	male	47	32.3828131	5.52	4.12	south_africa
ID0247	male	48	24.94199018	6.62	4.47	south_africa
ID0248	male	45	29.90185507	5.23	4.13	south_africa
ID0249	male	42	21.08302648	4.84	3.83	south_africa
ID0250	male	49	30.83092003	6.4	4.13	south_africa
ID0251	male	49	27.23044582	6.04	3.92	south_africa
ID0252	male	44	34.15959956	4.8	3.82	south_africa
ID0253	male	42	22.49930251	5.35	5.68	south_africa
ID0254	male	40	28.47432033	5.81	6.17	south_africa
ID0255	male	44	21.6612925	4.91	3.94	south_africa
ID0256	male	50	22.07446305	5.01	0.98	south_africa
ID0257	male	50	18.92774848	4.31	0.69	south_africa
ID0258	male	48	18.86315367	4.36	1.09	south_africa
ID0259	male	48	24.33662702	4.9	1.1	south_africa
ID0260	male	48	22.58657857	6.45	4.32	south_africa
ID0261	male	54	25.94074845	6.19	4.98	south_africa
ID0262	male	50	22.57131613	5.66	4	south_africa
ID0263	male	45	22.04176137	4.64	1.01	south_africa
ID0264	male	41	25.82983415	5.14	3.97	south_africa
ID0265	male	55	27.78070863	4.44	4.51	south_africa
ID0266	male	56	20.72572109	3.9	0.91	south_africa
ID0267	male	52	22.20595281	5.37	0.66	south_africa
ID0268	male	41	31.96008248	5.31	4	south_africa
ID0269	male	53	21.54553322	5.3	5.53	south_africa
ID0270	male	44	21.48767493	4.95	3.98	south_africa
ID0271	male	55	23.68191266	5.14	6	south_africa
ID0272	male	48	27.60201446	4.62	0.82	south_africa
ID0273	male	51	16.1522741	5.07	1.01	south_africa
ID0274	male	57	18.30659836	3.79	1.03	south_africa
ID0275	male	52	20.78685941	4.12	0.77	south_africa
ID0276	male	41	24.51514391	5.46	4.48	south_africa
ID0277	male	41	17.39698656	4.22	0.62	south_africa
ID0278	male	57	28.17171539	3.89	3.9	south_africa
ID0279	male	56	30.59676235	6.53	3.78	south_africa
ID0280	male	53	26.18229248	5.77	4.24	south_africa
ID0281	male	52	18.67785085	6.17	4.37	south_africa
ID0282	male	45	16.52755159	5.81	1.06	south_africa
ID0283	male	49	16.84108565	5.38	1.09	south_africa
ID0284	male	40	29.86464273	5.19	5.07	south_africa
ID0285	male	47	18.37055705	4.89	0.77	south_africa
ID0286	male	47	24.60525419	4.84	3.85	south_africa
ID0287	male	60	23.90755108	5.14	4.47	south_africa
ID0288	male	43	31.9252149	5.32	4.28	south_africa
ID0289	male	42	31.20926215	4.64	3.98	south_africa
ID0290	female	51	21.21349096	4.62	3.83	east_africa
ID0291	male	54	23.6236534	4.15	3.9	east_africa
ID0292	female	44	25.73994132	4.68	0.91	east_africa
ID0293	female	54	28.58704795	5.23	4.96	east_africa
ID0294	female	46	19.20112596	3.8	4.21	east_africa
ID0295	female	42	17.07301369	4.45	0.61	east_africa
ID0296	female	58	27.08228731	4.57	5.72	east_africa
ID0297	male	41	18.4720323	5.49	5.21	east_africa
ID0298	male	48	31.98698389	5.21	4.1	east_africa
ID0299	male	60	26.98322414	5.8	3.84	east_africa
ID0300	female	50	25.50573746	5.41	4.2	east_africa
ID0301	male	61	20.736033	5.56	3.93	east_africa
ID0302	female	47	32.11446308	5.87	4.27	east_africa
ID0303	female	47	26.19046864	5.37	5.17	east_africa
ID0304	male	52	20.98465763	5.05	3.77	east_africa
ID0305	female	48	30.94181585	4.95	4.57	east_africa
ID0306	female	47	26.70735045	6.41	4.32	east_africa
ID0307	female	41	32.50547706	5.09	3.93	east_africa
ID0308	male	44	29.21094179	4.64	5.79	east_africa
ID0309	female	56	23.0859369	3.93	3.81	east_africa
ID0310	female	51	26.35088027	6.83	4.76	east_africa
ID0311	male	48	14.90594071	4.2	3.97	east_africa
ID0312	female	49	32.42575683	3.87	5.05	east_africa
ID0313	male	47	22.07341243	5.09	5.26	east_africa
ID0314	female	44	26.86751855	4.55	4.36	east_africa
ID0315	female	48	22.08473749	4.91	5.06	east_africa
ID0316	female	41	32.17339633	5.43	3.94	east_africa
ID0317	male	49	26.85811539	4.13	3.76	east_africa
ID0318	female	46	19.35306129	4.21	5.05	east_africa
ID0319	male	51	18.08410669	4.87	1.1	east_africa
ID0320	female	44	26.34298875	4.62	5.38	east_africa
ID0321	male	41	31.62421994	4.6	4.68	east_africa
ID0322	female	41	29.19126748	4.34	5.38	east_africa
ID0323	female	52	26.25299879	4.87	4.08	east_africa
ID0324	female	54	24.2301567	5.24	4.19	east_africa
ID0325	female	42	31.54650567	4.92	3.96	east_africa
ID0326	male	46	32.99462759	4.49	4.86	east_africa
ID0327	female	42	30.63883316	4.6	3.92	east_africa
ID0328	male	57	26.78807744	5.23	3.87	east_africa
ID0329	female	46	21.75705216	4.42	4.24	east_africa
ID0330	male	47	28.33350725	5.33	3.94	east_africa
ID0331	male	42	34.68753073	4.32	3.96	east_africa
ID0332	male	60	23.19937934	4.15	4.61	east_africa
ID0333	female	46	25.5253149	5.02	5.2	east_africa
ID0334	female	48	29.88942914	5.22	3.97	east_africa
ID0335	male	42	28.94398256	4.99	4.73	east_africa
ID0336	female	46	23.40815762	5.13	3.77	east_africa
ID0337	female	55	26.51549115	5.75	5.09	east_africa
ID0338	female	58	19.22602379	4.46	4.76	east_africa
ID0339	female	56	27.92902167	4.24	3.82	east_africa
ID0340	female	49	25.29563462	4.25	3.93	east_africa
ID0341	female	43	34.69052732	5.83	4.95	east_africa
ID0342	male	41	30.09284538	5.39	4.77	east_africa
ID0343	female	47	25.21814878	5.12	4.39	east_africa
ID0344	female	48	22.44479982	4.85	3.87	east_africa
ID0345	male	40	26.24590243	5.02	5.05	east_africa
ID0346	male	50	22.17967135	4.79	4.22	east_africa
ID0347	female	40	23.15105327	4.03	3.83	east_africa
ID0348	male	56	28.73467206	4.63	4.09	east_africa
ID0349	male	42	23.1024592	5.15	3.85	east_africa
ID0350	female	46	32.482149	4.69	3.95	east_africa
ID0351	male	42	31.0760655	5.24	5.4	east_africa
ID0352	female	53	21.07482444	4.44	0.97	east_africa
ID0353	male	56	28.30720281	5.18	4.83	east_africa
ID0354	male	46	21.2802112	4.73	4.95	east_africa
ID0355	male	47	20.22390855	4.24	1.09	east_africa
ID0356	female	46	31.12038158	4.6	4.38	east_africa
ID0357	male	40	28.24437592	4.47	4.59	east_africa
ID0358	male	46	18.46659128	4.55	4.22	east_africa
ID0359	female	48	28.01071464	4.39	4.78	east_africa
ID0360	female	46	25.69012076	5.78	3.91	east_africa
ID0361	male	44	22.51580375	4.1	4.14	east_africa
ID0362	male	46	34.77794262	6.03	4.17	east_africa
ID0363	female	42	22.61419355	5.22	1.07	east_africa
ID0364	male	44	22.41026928	5.53	0.6	east_africa
ID0365	female	46	34.5821652	3.82	4.56	east_africa
ID0366	female	46	19.4350201	4.02	4.37	east_africa
ID0367	male	49	29.93478527	4.16	3.91	east_africa
ID0368	male	46	21.51430922	4.36	3.87	east_africa
ID0369	female	52	26.73120023	4.59	4	east_africa
ID0370	male	45	22.90613788	4.77	1.04	east_africa
ID0371	male	45	23.98795279	4.01	3.82	east_africa
ID0372	female	55	22.58541187	6.1	5.23	east_africa
ID0373	male	41	21.62216841	4.79	4.59	east_africa
ID0374	male	46	22.59336031	3.84	3.97	east_africa
ID0375	male	51	23.90160666	3.66	0.69	east_africa
ID0376	female	50	18.55359127	5.14	5.52	east_africa
ID0377	female	61	34.73375878	5.77	4.8	east_africa
ID0378	male	42	26.37357201	4.47	4.17	east_africa
ID0379	female	53	24.27374201	4.58	4.52	east_africa
ID0380	female	58	24.93034582	5.38	4.8	east_africa
ID0381	female	50	26.83040193	5.31	0.61	east_africa
ID0382	female	59	28.75592077	4.43	0.74	east_africa
ID0383	male	54	18.76524611	4.39	0.74	east_africa
ID0384	male	43	24.00959465	5	4.31	east_africa
ID0385	male	53	24.91677693	4.15	1.05	east_africa
ID0386	female	42	24.15307603	4.6	3.77	east_africa
ID0387	female	47	22.78714824	4.91	3.76	east_africa
ID0388	female	50	22.66015196	4.34	3.85	east_africa
ID0389	female	45	33.62439857	4.76	4.21	east_africa
ID0390	female	48	30.02984669	5.58	0.61	east_africa
ID0391	male	52	33.72856792	5.12	3.85	east_africa
ID0392	male	46	22.71261097	5.41	5.66	east_africa
ID0393	male	45	27.31969578	5.13	3.75	east_africa
ID0394	male	57	22.15133003	4.55	0.6	east_africa
ID0395	female	53	28.52019521	6.06	4.4	east_africa
ID0396	male	52	25.3856181	5.49	4.08	east_africa
ID0397	male	45	18.53561806	5.46	3.87	east_africa
ID0398	male	52	26.7558525	3.88	3.93	east_africa
ID0399	female	49	26.5166264	5.35	3.96	east_africa
ID0400	male	53	19.12934577	4.35	1.09	east_africa
ID0401	female	42	27.715646	4.58	3.78	east_africa
ID0402	female	45	26.81078636	5.36	3.89	east_africa
ID0403	female	57	25.67154482	5.54	5.17	east_africa
ID0404	female	59	20.94667586	4.8	4.48	east_africa
ID0405	male	50	26.32919115	4.89	5.23	east_africa
ID0406	male	43	30.16150338	5.26	4.16	east_africa
ID0407	male	46	24.03803254	4.51	4.39	east_africa
ID0408	female	42	22.2948161	5.88	4.33	east_africa
ID0409	female	42	28.57112806	4.73	3.82	east_africa
ID0410	male	45	20.8311935	4.72	4.14	east_africa
ID0411	female	56	21.91562175	5.08	4.32	east_africa
ID0412	female	51	32.41169959	5.4	5.5	east_africa
ID0413	male	47	32.37759008	5.77	4.65	east_africa
ID0414	male	42	24.84262316	4.71	5.74	east_africa
ID0415	female	49	32.1972798	4.82	4.45	east_africa
ID0416	male	57	33.75214142	5.14	5.2	east_africa
ID0417	male	41	24.19881715	5.27	4.5	east_africa
ID0418	female	57	21.55925618	6.36	3.92	east_africa
ID0419	female	48	23.23496829	5.28	4.19	east_africa
ID0420	female	55	19.01944094	5.59	4.67	east_africa
ID0421	male	43	26.11284184	5.13	4.08	east_africa
ID0422	male	45	22.45473129	5.9	4.29	east_africa
ID0423	male	49	32.82890489	6.09	4.31	east_africa
ID0424	male	52	20.51835343	5.52	0.74	east_africa
ID0425	female	55	22.79606495	4.62	3.81	east_africa
ID0426	female	48	19.56762759	4.91	3.81	east_africa
ID0427	female	41	19.99286673	5.47	4.98	east_africa
ID0428	female	52	19.02917844	4.61	4.4	east_africa
ID0429	female	55	20.60109442	5.17	0.92	east_africa
ID0430	male	60	30.37666008	4.92	3.83	east_africa
ID0431	female	42	26.33942865	4.89	3.98	east_africa
ID0432	female	40	23.53945914	4.58	0.97	east_africa
ID0433	male	43	20.72232785	5.01	4.1	east_africa
ID0434	female	60	23.53458577	4.58	4.59	east_africa
ID0435	female	46	24.88843748	5.67	4.78	east_africa
ID0436	female	46	22.74477006	5.31	4.13	east_africa
ID0437	male	55	22.69896141	5.38	3.87	east_africa
ID0438	female	43	21.34853248	5.08	4.84	east_africa
ID0439	male	46	19.47839812	5.28	0.74	east_africa
ID0440	female	51	21.8435497	4	4.27	east_africa
ID0441	male	49	31.12038158	6.22	3.87	east_africa
ID0442	male	53	15.05166691	5.57	0.98	east_africa
ID0443	female	57	25.00259586	5.6	4.03	east_africa
ID0444	female	56	32.58483423	5.46	5.16	east_africa
ID0445	male	47	31.20015967	5.18	4.35	east_africa
ID0446	female	53	24.80473373	4.41	4.2	east_africa
ID0447	male	55	32.84421173	4.91	3.94	east_africa
ID0448	male	58	24.73469492	5.12	4.19	east_africa
ID0449	male	57	22.96575926	6.86	4.61	east_africa
ID0450	female	51	33.66939896	5.31	5.41	east_africa
ID0451	male	45	25.2005559	5.05	5.65	east_africa
ID0452	male	49	20.33450034	5.13	4.25	east_africa
ID0453	male	54	23.61249546	5.2	4.38	east_africa
ID0454	male	52	24.16829169	5.51	4.43	east_africa
ID0455	male	42	24.29504682	4.44	3.89	east_africa
ID0456	male	46	22.13255282	6.05	5.09	east_africa
ID0457	male	44	29.30884099	5.05	5.74	east_africa
ID0458	female	42	16.86362966	4.33	0.94	east_africa
ID0459	male	47	25.32927128	4.86	0.93	east_africa
ID0460	female	45	21.01682169	4.94	4.17	east_africa
ID0461	male	59	28.65189596	4.72	5.64	east_africa
ID0462	female	41	23.5295848	5.75	3.86	east_africa
ID0463	male	42	23.31863185	4.96	4.35	east_africa
ID0464	male	53	17.12774304	5.06	5.28	east_africa
ID0465	female	45	23.85143828	5.49	4.32	east_africa
ID0466	female	54	22.88317432	5.04	3.99	east_africa
ID0467	male	60	32.54816341	5.39	4.68	east_africa
ID0468	female	43	17.0623571	5.14	3.86	east_africa
ID0469	female	42	33.49820772	4.59	4.03	east_africa
ID0470	male	41	24.66271156	5.57	3.76	east_africa
ID0471	male	43	34.24189402	5.03	4.65	east_africa
ID0472	male	49	22.48198242	6.34	4.45	east_africa
ID0473	male	42	33.21181788	5.52	5.39	east_africa
ID0474	male	56	25.5264727	5.01	3.85	east_africa
ID0475	female	42	23.66195439	6.29	4.9	east_africa
ID0476	male	42	19.9998363	3.42	0.73	east_africa
ID0477	male	45	27.24340968	5.06	4.6	east_africa
ID0478	female	44	25.6259541	5.62	4.13	east_africa
ID0479	female	58	32.83201904	5.84	4.49	east_africa
ID0480	male	49	23.7091224	5.67	4.11	east_africa
ID0481	female	44	19.00813867	4.89	3.77	east_africa
ID0482	female	60	27.5951969	5.4	0.82	east_africa
ID0483	male	42	29.9150119	5.5	3.79	east_africa
ID0484	male	53	25.5784128	4.81	4.37	east_africa
ID0485	female	51	29.18179528	5.71	3.83	east_africa
ID0486	male	52	22.32142857	4.71	4.27	east_africa
ID0487	male	57	28.47293566	4.96	5.71	east_africa
ID0488	male	50	19.40127846	5.75	4.79	east_africa
ID0489	female	55	22.0312506	6.88	3.83	east_africa
ID0490	male	42	21.85171624	5.53	4.19	east_africa
ID0491	female	57	27.7115644	5.55	3.86	east_africa
ID0492	female	51	26.61632768	4.85	3.95	east_africa
ID0493	male	61	22.80039307	5.6	4.66	east_africa
ID0494	female	47	29.43339269	4.64	4.23	east_africa
ID0495	male	61	22.06181501	5.6	5.15	east_africa
ID0496	female	48	23.96785305	4.87	5.3	east_africa
ID0497	male	41	24.85638129	5.53	3.8	east_africa
ID0498	male	52	18.97484051	5.12	4.42	east_africa
ID0499	male	43	20.4416976	5.93	4.53	east_africa
ID0500	male	55	32.21489792	5.08	5.08	east_africa
ID0501	male	46	24.23085981	5.27	4.29	east_africa
ID0502	male	45	19.38500093	5.48	1.04	east_africa
ID0503	male	42	25.83569503	4.78	4.02	east_africa
ID0504	female	50	33.06589335	4.71	4.96	east_africa
ID0505	male	41	20.87762188	4.41	4.32	east_africa
ID0506	female	43	25.8854736	5.55	3.83	east_africa
ID0507	male	58	23.65491587	5.85	3.98	east_africa
ID0508	male	43	24.1396017	4.87	5.3	east_africa
ID0509	female	42	23.7429185	4.46	3.81	east_africa
ID0510	female	52	22.62289313	5.44	4.23	east_africa
ID0511	female	45	34.65413806	5.78	5.27	east_africa
ID0512	male	42	33.80868512	5.69	4.47	east_africa
ID0513	male	52	18.17327935	5.24	4.92	east_africa
ID0514	male	47	23.85143828	4.86	4.71	east_africa
ID0515	female	48	31.91792414	5.24	3.88	east_africa
ID0516	female	54	22.89257796	4.93	4.17	east_africa
ID0517	female	36	18.26326461	6.27	4.44	east_africa
ID0518	male	44	28.85878896	4.56	3.8	east_africa
ID0519	female	46	24.47846485	6.12	0.78	east_africa
ID0520	male	58	20.4874109	5.32	4.95	east_africa
ID0521	female	58	29.3871235	6.59	4.24	east_africa
ID0522	female	46	23.89066073	4.87	4.15	east_africa
ID0523	female	50	22.95305209	4.85	4.15	east_africa
ID0524	female	51	25.57505181	6.14	4.7	east_africa
ID0525	male	50	26.85657704	5.77	4.31	east_africa
ID0526	female	54	22.93148619	4.77	3.78	east_africa
ID0527	female	49	26.6149316	5.59	0.83	east_africa
ID0528	male	47	21.71591374	4.71	3.88	east_africa
ID0529	female	51	30.63631164	5.29	4.11	east_africa
ID0530	female	53	30.21478029	5.36	4.13	east_africa
ID0531	male	50	30.25042148	4.77	3.86	east_africa
ID0532	male	48	29.41160316	4.77	3.99	east_africa
ID0533	female	60	26.39783454	5.73	4.5	east_africa
ID0534	female	58	19.807409	4.83	3.77	east_africa
ID0535	male	56	19.56657384	5.05	5.22	east_africa
ID0536	female	62	20.97219375	4.44	3.79	east_africa
ID0537	female	49	21.30120946	5.71	4.54	east_africa
ID0538	female	52	20.72604739	6.08	3.82	east_africa
ID0539	male	44	27.66018583	5.17	4.23	east_africa
ID0540	male	55	27.6057284	4.73	3.78	east_africa
ID0541	female	50	21.94272141	4.23	4.65	east_africa
ID0542	female	49	28.80777114	5.09	3.8	east_africa
ID0543	female	55	23.42055087	5.4	4.36	east_africa
ID0544	female	57	19.46574868	4.75	4.08	east_africa
ID0545	female	53	24.95559403	4.74	4.03	east_africa
ID0546	female	47	16.5714195	5.53	1.07	east_africa
ID0547	female	47	26.83593631	5.34	4.48	east_africa
ID0548	male	59	34.72550125	4.9	4.11	east_africa
ID0549	female	45	30.76570301	4.98	4.15	east_africa
ID0550	male	48	23.27568676	6.29	4.41	east_africa
ID0551	male	48	23.66859889	5.28	4.21	east_africa
ID0552	male	59	29.7185272	5.6	4.8	east_africa
ID0553	male	51	24.72040751	5.33	4.18	east_africa
ID0554	female	47	28.35280754	5.48	4.36	east_africa
ID0555	male	43	30.20609945	4.89	4.41	east_africa
ID0556	male	47	34.90339109	4.38	3.9	east_africa
ID0557	male	55	24.89255215	5.55	3.89	east_africa
ID0558	male	54	33.54395266	5.79	4.28	east_africa
ID0559	female	45	25.45916656	5.65	3.9	east_africa
ID0560	female	59	25.57815748	5.71	3.8	east_africa
ID0561	female	45	26.94955643	5.76	4.73	east_africa
ID0562	male	51	26.13930745	5.85	3.93	east_africa
ID0563	female	49	22.03488038	5.34	5.46	east_africa
ID0564	female	61	29.53434035	5.85	3.98	east_africa
ID0565	female	54	30.99363598	5.83	3.88	east_africa
ID0566	female	58	34.75680249	5.35	5.58	east_africa
ID0567	female	57	33.4726287	5.16	4.16	east_africa
ID0568	male	41	20.89345764	6.21	4.55	east_africa
ID0569	male	58	29.87099849	5.45	4.41	east_africa
ID0570	male	57	33.68633182	6.25	4.69	east_africa
ID0571	female	59	26.19470722	4.29	5.23	east_africa
ID0572	female	40	24.51151005	5.54	4.62	east_africa
ID0573	male	48	24.46877782	5.34	4.71	east_africa
ID0574	male	54	28.92089679	6.88	5.12	east_africa
ID0575	male	58	28.13372819	5.64	4.65	east_africa
ID0576	male	51	21.83247406	5.37	5.84	east_africa
ID0577	male	60	19.50037686	6	5.8	east_africa
ID0578	female	45	26.73716365	6.79	3.93	east_africa
ID0579	male	51	18.1222332	6.69	0.47	east_africa
ID0580	female	45	22.40740694	4.99	4.58	east_africa
ID0581	male	52	27.78070863	5.71	4.23	east_africa
ID0582	female	57	26.42598504	5.52	4.09	east_africa
ID0583	female	42	19.65272589	4.78	4.07	east_africa
ID0584	female	42	21.15555488	5.59	3.86	east_africa
ID0585	male	46	27.45598086	4.92	3.83	east_africa
ID0586	female	52	21.97901609	6.22	5.03	east_africa
ID0587	female	52	26.62789302	6.64	5.11	east_africa
ID0588	male	56	29.70195233	5.75	4.1	east_africa
ID0589	male	56	26.71853387	5.09	4.61	east_africa
ID0590	female	54	21.55769155	5.22	4.29	east_africa
ID0591	female	46	22.25097841	5.51	4.32	east_africa
ID0592	female	51	18.71601513	5.2	4.51	east_africa
ID0593	male	44	23.7686662	5.24	4.51	east_africa
ID0594	male	45	28.99179184	4.7	4.3	east_africa
ID0595	male	43	20.57646278	4.71	4.01	east_africa
ID0596	male	51	24.25456717	4.61	3.88	west_africa
ID0597	female	42	18.48998892	4.18	0.79	west_africa
ID0598	male	46	29.13379418	4.02	4.28	west_africa
ID0599	male	48	21.25624502	4.57	0.49	west_africa
ID0600	male	42	19.25936914	5.2	6.43	west_africa
ID0601	male	57	23.6541273	4.66	5.02	west_africa
ID0602	female	59	19.42779102	4.29	0.95	west_africa
ID0603	female	43	17.36998888	4.07	1.04	west_africa
ID0604	female	42	21.40743994	5.16	1.03	west_africa
ID0605	female	53	31.76574389	5.2	4.16	west_africa
ID0606	male	47	18.88678539	4.87	3.92	west_africa
ID0607	male	54	21.11874699	5.57	4.64	west_africa
ID0608	male	42	25.69791636	5.59	4.5	west_africa
ID0609	female	58	31.67058018	5.95	4.55	west_africa
ID0610	male	56	19.94701154	5.17	0.86	west_africa
ID0611	female	43	18.01820825	5.58	0.49	west_africa
ID0612	male	50	20.72528966	5.22	0.71	west_africa
ID0613	female	54	19.57214437	4.77	0.98	west_africa
ID0614	male	58	24.65890754	5.41	0.98	west_africa
ID0615	female	52	18.61591981	4.66	1.03	west_africa
ID0616	female	45	19.56732726	4.58	1.05	west_africa
ID0617	female	46	17.03564546	5.02	0.66	west_africa
ID0618	male	41	20.14817786	4.78	1.08	west_africa
ID0619	female	51	23.37637823	4.93	1.1	west_africa
ID0620	male	57	15.09555684	5.08	0.92	west_africa
ID0621	female	53	18.05729877	5.53	0.98	west_africa
ID0622	male	43	22.36265507	4.97	4.39	west_africa
ID0623	female	55	29.87185283	4.95	4.18	west_africa
ID0624	male	56	27.79587054	4.45	4.98	west_africa
ID0625	female	47	31.13295159	5.36	4.78	west_africa
ID0626	female	52	27.25012453	5.55	4.61	west_africa
ID0627	male	43	17.10506883	5.37	0.63	west_africa
ID0628	female	56	20.65305519	4.48	0.65	west_africa
ID0629	female	53	22.06738848	5.07	0.56	west_africa
ID0630	female	42	17.41509329	4.5	0.46	west_africa
ID0631	female	45	17.1599618	5.33	0.45	west_africa
ID0632	male	54	19.77385212	4.96	0.92	west_africa
ID0633	female	41	21.95863217	6.41	0.98	west_africa
ID0634	female	56	20.22219326	5.45	0.56	west_africa
ID0635	female	56	23.40919757	4.96	0.69	west_africa
ID0636	female	52	19.75368276	4.79	0.89	west_africa
ID0637	male	59	16.18630065	5.59	0.89	west_africa
ID0638	male	53	20.75170994	5.93	0.89	west_africa
ID0639	male	42	24.6631796	3.96	3.76	west_africa
ID0640	female	46	23.68763304	5.11	0.87	west_africa
ID0641	female	41	18.16608469	4.89	0.99	west_africa
ID0642	male	47	19.25434362	4.36	0.61	west_africa
ID0643	female	51	17.34714447	4.48	0.62	west_africa
ID0644	female	49	20.3237465	4.72	1.1	west_africa
ID0645	female	47	22.14553611	4.52	0.94	west_africa
ID0646	female	40	19.61302639	4.03	0.69	west_africa
ID0647	female	54	16.40977601	5	0.66	west_africa
ID0648	female	50	16.50546667	4.4	0.92	west_africa
ID0649	female	43	20.40608132	3.2	1	west_africa
ID0650	female	41	19.59576091	4.64	0.86	west_africa
ID0651	female	40	18.80440757	5.03	1.06	west_africa
ID0652	female	47	23.26270798	4.85	0.52	west_africa
ID0653	female	52	17.1706562	4.42	0.78	west_africa
ID0654	female	51	22.10176174	4.93	1.07	west_africa
ID0655	female	54	18.42919829	4.73	0.82	west_africa
ID0656	female	44	22.98774736	5.46	0.87	west_africa
ID0657	female	52	20.36622478	4.78	0.86	west_africa
ID0658	female	57	16.8096311	5.5	0.61	west_africa
ID0659	female	50	20.03762364	4.88	0.98	west_africa
ID0660	female	56	20.95786594	6.05	1.01	west_africa
ID0661	female	47	21.08974017	5.13	1.06	west_africa
ID0662	female	43	21.43973433	5.12	0.52	west_africa
ID0663	female	45	18.68747642	5.12	0.61	west_africa
ID0664	female	48	19.77883334	4.18	0.53	west_africa
ID0665	male	45	32.7567366	5.05	5.3	west_africa
ID0666	male	43	22.19995407	6.69	3.9	west_africa
ID0667	female	40	20.05847908	4.66	0.87	west_africa
ID0668	female	41	21.32085896	5.06	1	west_africa
ID0669	female	40	19.03890098	4.87	0.61	west_africa
ID0670	male	45	19.29006563	5.07	0.67	west_africa
ID0671	female	47	18.92863928	5.35	1.09	west_africa
ID0672	female	53	19.00660736	5.23	0.99	west_africa
ID0673	female	54	19.30498725	6.48	0.86	west_africa
ID0674	female	45	19.48619024	4.75	0.57	west_africa
ID0675	female	41	20.31108901	4.64	0.76	west_africa
ID0676	female	47	17.44407927	5.18	0.61	west_africa
ID0677	female	59	19.03516108	5.52	0.45	west_africa
ID0678	female	46	18.28438987	6.37	0.65	west_africa
ID0679	female	56	16.31367403	4.76	0.86	west_africa
ID0680	female	46	15.86759706	5.1	0.86	west_africa
ID0681	female	53	20.6249997	4.9	0.61	west_africa
ID0682	female	41	19.64266592	4.92	0.95	west_africa
ID0683	male	43	22.76146754	4.5	0.88	west_africa
ID0684	female	47	25.29937595	3.94	1.04	west_africa
ID0685	female	52	22.10716602	4.58	0.65	west_africa
ID0686	male	52	22.27967795	3.5	0.83	west_africa
ID0687	male	41	24.51813951	4.12	1.08	west_africa
ID0688	male	60	18.14486863	4.1	0.96	west_africa
ID0689	male	52	20.82206547	4.01	0.81	west_africa
ID0690	female	52	27.51484793	4.81	3.82	west_africa
ID0691	female	50	19.01985213	3.87	0.98	west_africa
ID0692	male	58	20.26918702	4.6	0.93	west_africa
ID0693	male	54	23.47107494	4.56	1.08	west_africa
ID0694	male	46	26.26419583	5.65	0.83	west_africa
ID0695	female	59	21.41441882	4.55	0.77	west_africa
ID0696	female	49	20.68678492	4.25	1.02	west_africa
ID0697	male	49	20.17714852	4.94	0.98	west_africa
ID0698	male	48	21.39280784	3.49	0.4	west_africa
ID0699	female	44	23.48601811	4.71	0.81	west_africa
ID0700	female	55	18.70601105	4.66	0.87	west_africa
ID0701	male	56	20.06097303	4.31	1.01	west_africa
ID0702	male	44	27.07214344	4.24	0.72	west_africa
ID0703	female	42	19.8521561	4.76	0.85	west_africa
ID0704	male	55	21.00346047	5.41	1	west_africa
ID0705	male	42	25.01352082	5.51	1	west_africa
ID0706	female	47	23.0670337	4.3	0.73	west_africa
ID0707	female	54	21.1718753	4.49	1.06	west_africa
ID0708	male	46	22.54823064	4.34	1.02	west_africa
ID0709	female	41	25.95181553	4.69	1.1	west_africa
ID0710	female	59	18.81118622	5.64	0.48	west_africa
ID0711	female	52	22.71116726	4.63	0.75	west_africa
ID0712	male	58	22.37316674	4.69	0.92	west_africa
ID0713	male	44	23.57656765	5.03	0.42	west_africa
ID0714	female	50	16.10782411	4.6	1.09	west_africa
ID0715	female	49	21.60493856	3.99	1.09	west_africa
ID0716	male	51	17.56503674	3.24	0.83	west_africa
ID0717	male	51	20.10916403	4.21	0.96	west_africa
ID0718	female	57	19.25936914	4.02	0.62	west_africa
ID0719	female	49	21.54663454	4.07	1.1	west_africa
ID0720	female	56	18.6888664	4.56	1.03	west_africa
ID0721	female	54	19.5204287	4.69	1.06	west_africa
ID0722	male	58	18.42403628	4.7	0.59	west_africa
ID0723	male	46	22.12789911	4.18	1.1	west_africa
ID0724	female	51	21.73734448	4.99	0.84	west_africa
ID0725	female	50	21.43086044	4.28	0.53	west_africa
ID0726	female	55	22.34133529	4.63	1.1	west_africa
ID0727	female	50	22.31009302	3.9	0.97	west_africa
ID0728	female	55	16.3185103	4.06	0.58	west_africa
ID0729	female	49	20.2580536	4.94	1	west_africa
ID0730	male	55	20.06920415	4.86	0.56	west_africa
ID0731	female	57	24.38932705	4.53	1.05	west_africa
ID0732	female	59	19.06640431	4.85	0.91	west_africa
ID0733	female	47	23.14049587	5.1	1.06	west_africa
ID0734	female	47	28.63909611	4.67	0.78	west_africa
ID0735	female	50	18.359375	4.81	0.75	west_africa
ID0736	female	43	20.93652414	4.75	0.91	west_africa
ID0737	male	60	17.68978885	4.57	1	west_africa
ID0738	male	49	22.5450719	3.92	0.89	west_africa
ID0739	female	57	17.92712006	4.32	0.7	west_africa
ID0740	male	48	22.0761243	5.08	1.04	west_africa
ID0741	female	58	21.02222188	5.29	0.82	west_africa
ID0742	male	52	22.55912375	4.7	0.73	west_africa
ID0743	male	44	22.02387111	3.91	0.63	west_africa
ID0744	female	45	21.2706291	3.64	0.91	west_africa
ID0745	female	59	22.03856749	4.75	0.53	west_africa
ID0746	female	46	27.09677356	4.54	1.1	west_africa
ID0747	female	52	21.31558679	3.4	0.74	west_africa
ID0748	female	56	24.41713926	4.85	0.52	west_africa
ID0749	female	41	24.59751102	4.39	0.73	west_africa
ID0750	male	50	19.98379663	3.91	1.09	west_africa
ID0751	female	60	20.10938874	4.5	4.12	west_africa
ID0752	female	49	20.65573743	4.06	4.01	west_africa
ID0753	female	51	20.8984375	4.14	0.76	west_africa
ID0754	male	47	21.34677271	3.94	0.73	west_africa
ID0755	male	49	21.04266821	4.01	0.8	west_africa
ID0756	female	45	20.164309	4.02	0.93	west_africa
ID0757	female	56	18.16464864	3.92	1.09	west_africa
ID0758	female	43	19.37919743	4.13	0.86	west_africa
ID0759	male	50	20.77725562	4.08	1.09	west_africa
ID0760	male	54	21.97352709	3.4	0.83	west_africa
ID0761	male	55	20.25888343	4.62	0.99	west_africa
ID0762	female	46	20.5373121	4.75	0.86	west_africa
ID0763	female	60	23.15939662	4.45	0.81	west_africa
ID0764	male	43	23.42017623	4.38	0.43	west_africa
ID0765	male	55	25.38016312	4.29	0.91	west_africa
ID0766	female	47	22.0603538	4.64	0.99	west_africa
ID0767	female	45	24.65325291	4.24	0.67	west_africa
ID0768	male	50	20.64279183	3.67	0.53	west_africa
ID0769	female	47	26.61365511	4.26	0.81	west_africa
ID0770	male	49	22.74659756	4.73	1.08	west_africa
ID0771	male	41	18.86513371	4.76	0.62	west_africa
ID0772	female	59	22.27097023	4.76	0.91	west_africa
ID0773	female	55	23.13356592	5.1	1.04	west_africa
ID0774	female	41	20.2734381	4.8	1.06	west_africa
ID0775	female	55	27.6057177	5.63	4.13	west_africa
ID0776	female	47	21.53285949	3.95	0.97	west_africa
ID0777	female	54	21.91155294	4.15	0.53	west_africa
ID0778	male	42	21.01048726	4.49	0.67	west_africa
ID0779	male	60	22.18584033	4.38	1.01	west_africa
ID0780	female	54	20.29914593	4.53	0.97	west_africa
ID0781	female	48	19.13088676	4.71	0.94	west_africa
ID0782	female	56	21.28460091	4.41	1.04	west_africa
ID0783	female	50	27.36549229	5.42	1.1	west_africa
ID0784	male	50	20.17959159	4.94	1.07	west_africa
ID0785	female	59	20.35867246	4.83	0.79	west_africa
ID0786	female	60	28.6492888	5.53	0.94	west_africa
ID0787	female	42	27.23183285	4.35	0.62	west_africa
ID0788	female	42	18.47237086	4.56	1.08	west_africa
ID0789	male	50	24.36356018	4.19	0.63	west_africa
ID0790	female	41	24.22052953	4.72	0.88	west_africa
ID0791	female	43	24.46273318	4.48	0.94	west_africa
ID0792	male	45	22.95871696	5.11	0.91	west_africa
ID0793	female	54	22.07490043	5.05	0.95	west_africa
ID0794	female	60	18.61834321	5.4	0.91	west_africa
ID0795	male	55	21.96037338	4.09	0.51	west_africa
ID0796	female	55	21.70004406	4.08	0.49	west_africa
ID0797	female	59	17.55817329	3.92	0.76	west_africa
ID0798	female	52	24.81877569	4.73	1.07	west_africa
ID0799	female	60	20.85927624	3.72	0.98	west_africa
ID0800	female	43	21.2706291	4.3	0.6	west_africa
ID0801	female	41	24.39833482	4.84	0.95	west_africa
ID0802	female	43	19.41824229	4.69	0.96	west_africa
ID0803	female	45	20.65233593	4.6	0.68	west_africa
ID0804	female	53	23.82614266	4.35	0.57	west_africa
ID0805	female	56	18.85880309	4.75	1.03	west_africa
ID0806	female	57	17.47998768	6.33	0.86	west_africa
ID0807	female	53	18.48157004	5.51	1.08	west_africa
ID0808	female	60	17.94750262	4.73	1.01	west_africa
ID0809	female	42	17.8895775	5.99	0.99	west_africa
ID0810	female	59	23.91493741	5.34	4.22	west_africa
ID0811	male	44	24.853465	5.14	0.66	west_africa
ID0812	male	44	21.21532695	5.67	1.01	west_africa
ID0813	female	47	20.96781014	4.37	1.07	west_africa
ID0814	female	49	18.68523178	6.4	1.06	west_africa
ID0815	female	55	19.74522904	4.21	0.79	west_africa
ID0816	male	51	19.42797629	5.99	0.99	west_africa
ID0817	female	41	20.0781256	5.09	0.83	west_africa
ID0818	male	45	19.62868535	5	1.03	west_africa
ID0819	male	46	20.37629358	5.15	1.03	west_africa
ID0820	male	53	19.97428902	5.89	0.8	west_africa
ID0821	male	60	19.53667514	5.22	1.01	west_africa
ID0822	male	41	20.6189644	4.57	0.51	west_africa
ID0823	female	55	20.8181987	5.56	0.86	west_africa
ID0824	female	51	18.04316043	5.55	0.93	west_africa
ID0825	male	51	23.28224137	4.67	0.6	west_africa
ID0826	male	54	18.79696304	3.63	1.05	west_africa
ID0827	male	51	18.60401543	5.47	0.79	west_africa
ID0828	male	54	17.23467542	3.97	1.07	west_africa
ID0829	female	57	20.31439956	4.85	1.09	west_africa
ID0830	male	57	17.39842251	4.62	0.91	west_africa
ID0831	male	41	18.15197843	4.73	0.96	west_africa
ID0832	female	60	17.4109029	4.57	0.87	west_africa
ID0833	female	60	17.77821351	5.07	1.05	west_africa
ID0834	female	45	20.65805316	3.75	0.98	west_africa
ID0835	female	45	23.41624121	3.59	0.62	west_africa
ID0836	female	44	19.38349204	3.9	1	west_africa
ID0837	female	55	25.08490515	4.6	0.87	west_africa
ID0838	male	51	21.47218964	6.42	1.06	west_africa
ID0839	male	59	18.63672338	3.58	0.6	west_africa
ID0840	male	50	16.6909463	3.88	0.74	west_africa
ID0841	male	43	19.17753719	4.01	0.4	west_africa
ID0842	female	44	22.43952161	3.56	1.1	west_africa
ID0843	female	53	15.09745842	5.86	1.09	west_africa
ID0844	female	47	17.94047206	4.46	0.62	west_africa
ID0845	female	56	20.36531818	5.29	0.43	west_africa
ID0846	female	43	19.14858583	4.11	1.09	west_africa
ID0847	female	42	19.71277461	4.16	1	west_africa
ID0848	male	42	20.59622196	5.25	0.4	west_africa
ID0849	male	52	19.14062216	5.32	0.4	west_africa
ID0850	female	61	24.05967195	4.47	0.93	west_africa
ID0851	female	44	21.63492138	5.27	0.5	west_africa
ID0852	male	51	25.94428137	4.43	1.04	west_africa
ID0853	female	55	20.11888403	4.56	0.66	west_africa
ID0854	female	49	18.04804464	4.01	0.95	west_africa
ID0855	female	49	20.93863983	6.59	0.78	west_africa
ID0856	female	51	19.80274037	4.93	0.87	west_africa
ID0857	female	60	23.47755914	4.67	1	west_africa
ID0858	male	45	22.40304519	5.33	1.07	west_africa
ID0859	female	57	21.20000428	5.27	0.54	west_africa
ID0860	male	57	19.81632698	4.25	0.42	west_africa
ID0861	male	55	21.88263725	4.23	0.95	west_africa
ID0862	male	58	18.78722646	4.19	0.63	west_africa
ID0863	female	57	20.46221604	4.53	0.61	west_africa
ID0864	female	53	24.41934236	4.35	1.09	west_africa
ID0865	female	42	20.80513641	4.03	0.85	west_africa
ID0866	female	58	19.87335939	4.46	1	west_africa
ID0867	female	49	20.06111711	3.66	1	west_africa
ID0868	female	52	23.24784067	4.25	0.84	west_africa
ID0869	female	45	15.84860459	4.08	0.54	west_africa
ID0870	female	51	19.38807742	4.2	1.09	west_africa
ID0871	female	47	19.67021609	3.97	0.4	west_africa
ID0872	female	50	31.64495273	3.92	0.99	west_africa
ID0873	female	47	22.30296775	4.29	1.04	west_africa
ID0874	female	59	17.61998925	4.02	1.07	west_africa
ID0875	female	47	25.31819008	4.3	0.94	west_africa
ID0876	female	48	16.46588783	3.75	1.09	west_africa
ID0877	female	45	18.78058833	4.06	0.99	west_africa
ID0878	female	49	23.13077306	4.48	0.67	west_africa
ID0879	female	52	20.78015235	4.38	1.08	west_africa
ID0880	male	55	19.59929937	3.27	0.85	west_africa
ID0881	female	60	20.63996	4.22	1.09	west_africa
ID0882	male	51	21.61144587	3.51	0.77	west_africa
ID0883	female	59	19.56944076	4.52	0.89	west_africa
ID0884	male	56	22.49209443	3.57	1.08	west_africa
ID0885	female	59	18.43926204	3.53	1.01	west_africa
ID0886	male	51	18.78912323	3.24	0.76	west_africa
ID0887	male	55	17.57547308	3.81	0.83	west_africa
ID0888	female	47	22.50533588	3.94	0.4	west_africa
ID0889	female	60	17.77937792	3.53	0.9	west_africa
ID0890	male	59	19.82556642	4.19	1.1	west_africa
ID0891	female	57	19.85735446	3.92	0.79	west_africa
ID0892	female	60	15.8857008	3.67	1.08	west_africa
ID0893	male	51	23.01152209	3.77	0.48	west_africa
ID0894	female	54	19.43330085	3.85	0.96	west_africa
ID0895	female	56	19.93469559	3.55	0.96	west_africa
ID0896	male	55	17.75318631	3.42	0.97	west_africa
ID0897	male	50	19.14890256	3.59	0.99	west_africa
ID0898	male	41	20.3001671	3.69	0.56	west_africa
ID0899	female	55	18.39095256	3.8	0.97	west_africa
ID0900	female	60	21.54259542	4.19	0.77	west_africa
ID0901	female	41	18.27015677	3.89	0.74	west_africa
ID0902	female	42	31.23663211	5.21	4.13	west_africa
ID0903	male	50	21.08648953	4.13	1.08	west_africa
ID0904	female	45	23.57067323	4.77	0.82	west_africa
ID0905	female	52	20.05152816	4.56	0.43	west_africa
ID0906	female	56	17.81040822	4.04	0.88	west_africa
ID0907	female	58	22.99960752	4.36	0.61	west_africa
ID0908	female	45	19.26544729	4.1	0.61	west_africa
ID0909	female	57	19.76464808	5.19	0.95	west_africa
ID0910	female	50	20.79357115	5.9	1.05	west_africa
ID0911	female	52	19.96837635	5.67	0.83	west_africa
ID0912	female	47	19.75367355	5.43	1.07	west_africa
ID0913	female	46	16.9185062	5.09	0.92	west_africa
ID0914	female	47	19.08302181	4.71	1.01	west_africa
ID0915	female	52	21.60459511	5.97	0.8	west_africa
ID0916	male	58	18.67093431	4.67	0.93	west_africa
ID0917	male	56	18.99431551	4.48	0.42	west_africa
ID0918	male	58	18.3044988	5.25	0.91	west_africa
ID0919	female	42	21.57702046	4.82	0.92	west_africa
ID0920	male	56	18.39604534	5.33	0.52	west_africa
ID0921	female	59	33.83788782	4.05	3.92	south_africa
ID0922	female	44	28.31196644	4.22	0.85	south_africa
ID0923	female	64	29.47822854	6.63	4.49	south_africa
ID0924	male	43	18.70752142	3.41	0.93	south_africa
ID0925	female	42	21.81455571	4.32	0.4	south_africa
ID0926	male	52	18.86163628	4.63	0.79	south_africa
ID0927	female	44	24.52773693	4.15	0.99	south_africa
ID0928	female	40	19.46125579	4.19	0.98	south_africa
ID0929	male	50	25.4969653	4.3	0.94	south_africa
ID0930	female	56	30.00320523	4.63	1.04	south_africa
ID0931	female	43	25.31250119	4.47	1.03	south_africa
ID0932	female	40	28.77969829	4.2	0.83	south_africa
ID0933	female	58	26.82901986	5.02	0.57	south_africa
ID0934	female	58	27.59704355	4.74	5.1	south_africa
ID0935	female	51	22.92189137	5.21	3.77	south_africa
ID0936	male	43	17.32080634	3.47	1	south_africa
ID0937	female	47	23.9626566	5.23	1.08	south_africa
ID0938	male	50	16.86148622	4.7	1.03	south_africa
ID0939	female	55	33.63764505	4.02	8.23	south_africa
ID0940	male	49	21.68920258	3.35	1.1	south_africa
ID0941	female	47	17.22833508	5.1	0.81	south_africa
ID0942	female	39	30.84961087	6.17	3.91	south_africa
ID0943	female	42	19.45551425	5.14	1.1	south_africa
ID0944	female	44	21.50880434	4.6	4.05	south_africa
ID0945	male	49	26.93839857	5.59	4.03	south_africa
ID0946	male	39	18.9921775	4.56	0.5	south_africa
ID0947	male	42	18.07573329	5.86	0.67	south_africa
ID0948	female	47	18.23808615	5.13	0.57	south_africa
ID0949	male	55	26.92714482	3.28	0.6	south_africa
ID0950	male	44	19.47029794	2.72	0.91	south_africa
ID0951	female	44	27.7745736	4.79	0.71	south_africa
ID0952	female	69	32.72162414	6.35	1.06	south_africa
ID0953	male	51	19.53575904	4.5	0.75	south_africa
ID0954	female	51	18.39273702	4.11	0.72	south_africa
ID0955	female	52	25.00341445	4.12	4.36	south_africa
ID0956	female	60	27.70261886	5.21	6.42	south_africa
ID0957	male	49	26.11714365	4.33	4.18	south_africa
ID0958	female	50	20.14097899	4.4	0.48	south_africa
ID0959	male	60	19.60148241	4.17	0.46	south_africa
ID0960	female	41	33.02270547	4.37	0.65	south_africa
ID0961	female	45	30.66007606	4.57	1.04	south_africa
ID0962	male	56	19.18075831	4.64	0.58	south_africa
ID0963	male	55	31.15950009	4.88	4.58	south_africa
ID0964	female	48	31.00936524	4.7	1.07	south_africa
ID0965	male	46	21.85241279	4.8	14.2	south_africa
ID0966	female	53	23.44106674	3.27	0.91	south_africa
ID0967	male	51	19.84307974	4.19	0.98	south_africa
ID0968	female	48	22.08933277	4.34	0.74	south_africa
ID0969	female	50	33.78134547	5.08	0.95	south_africa
ID0970	female	49	25.50041464	4.92	4.43	south_africa
ID0971	female	47	20.29388437	4.57	3.88	south_africa
ID0972	female	56	26.39791501	4.93	1	south_africa
ID0973	female	49	26.80559932	4.67	0.45	south_africa
ID0974	male	43	22.94834007	4.59	3.97	south_africa
ID0975	female	50	32.16664298	3.18	4.3	south_africa
ID0976	male	75	22.61456833	5.96	4.96	south_africa
ID0977	female	56	25.35049552	4.84	3.85	south_africa
ID0978	male	50	17.55504828	3.89	1.06	south_africa
ID0979	female	48	32.03497406	4.54	0.71	south_africa
ID0980	female	45	29.34205953	4.86	6.56	south_africa
ID0981	male	49	27.88849582	5.26	4.08	south_africa
ID0982	female	51	20.6247407	4.32	4.57	south_africa
ID0983	female	65	21.04754201	4.29	0.96	south_africa
ID0984	female	60	25.5943414	4.38	3.77	south_africa
ID0985	male	61	25.57991444	5.61	4.29	south_africa
ID0986	female	64	20.72363877	6.63	0.53	south_africa
ID0987	female	51	31.79830866	4.34	0.42	south_africa
ID0988	male	41	25.79884479	3.01	3.83	south_africa
ID0989	male	41	28.79887417	3.76	4.37	south_africa
ID0990	female	46	20.18199651	3.84	0.54	south_africa
ID0991	female	49	25.20109423	3.6	0.49	south_africa
ID0992	male	58	31.0560778	5.06	3.82	south_africa
ID0993	female	45	33.43571721	5.09	0.72	south_africa
ID0994	male	65	28.97199722	6.96	0.68	south_africa
ID0995	female	52	19.29890447	5.22	3.83	south_africa
ID0996	female	40	21.01623641	4.77	1.1	south_africa
ID0997	female	35	19.54519361	6.19	0.96	south_africa
ID0998	female	48	20.46217233	4.73	0.75	south_africa
ID0999	female	37	33.46431696	5.33	0.56	south_africa
ID1000	female	47	30.12030843	6.71	3.92	south_africa
